# Supplementary material for: Association between gene expression and altered resting-state functional networks in type 2 diabetes
Source: Front Aging Neurosci. 2023 Nov 29;15:1290231. doi: 10.3389/fnagi.2023.1290231 (PMC10716229; doi:10.3389/fnagi.2023.1290231)
Supplement: Supplementary file 2 [file Table_2.XLSX]

## Sheet: Sheet1
PLS1 gene set	PLS7 gene set
KCNC1	TAB1
ANK1	GALNT13
SCRT1	EDN3
SCN1B	ZNF222
CPLX1	WNT5B
ESRRG	NSL1
SV2C	DAB2
SYT2	TADA3
KCNA1	CD81
CABP1	OR1J4
RHOBTB2	ENHO
ECM1	PTGDS
IDS	ATG2A
STAC2	CHRNA6
EPB41	SV2C
LYPD5	SF3A2
ARHGAP9	MOB1A
HTR1F	GRN
SCN4B	NLRP11
SERTAD4	CYBRD1
BEND6	CCS
LRPAP1	STK11
RNF157	SCG2
SCN1A	F8A1
KCNC3	MEN1
ANKRD29	ARAF
PLXDC1	LRRC3B
CAMKK2	LAMA1
MADCAM1	RAI2
NFIC	FCGR3A
RHBDL3	RNFT1
VAMP1	ITPKC
HAPLN4	PPIB
SLC16A6	BDH2
EIF5A2	SENP1
KCNS1	PCSK1N
PIF1	ZNF503
GPAT3	TRMT10C
ATP2B2	GPR158
GFRA2	PRRC2A
RIMKLA	MDM2
ZYX	CD3EAP
MATK	SLC13A3
FGF9	CLDN14
SEMA7A	TTLL8
ZBTB16	PERP
SKIDA1	PLA2G7
CCDC39	RALGPS2
STARD5	SERPINI1
KCNA3	EML3
GPCPD1	PIR
CADPS2	MGAT3
ACAN	KIF11
LGI2	PTPRM
KCTD9	HS6ST2
GLCCI1	MGST2
GNAS	XBP1
EMBP1	EPN3
MKX	KLHL22
PRKCB	MRAP2
PELI3	UMAD1
LAG3	LOC100507487
KCNA2	RILP
CERK	CELF5
FMN1	LPCAT2
PPARD	LOC441204
SYNDIG1	C12orf29
TTC39B	HEXDC
FRMD4A	GPR3
WFDC2	PGBD2
PHYH	SLC2A12
FAM216A	MT1X
SYT12	TGFBR1
GLS2	SMURF2
LINC01260	PCBD1
ATP1A4	UHRF1BP1L
ALDH1A3	TUBGCP3
SOHLH1	POLD2
EPHB6	SLC35D1
FNDC4	ZBTB3
LINC01102	TOX2
DCLK1	UNC5D
KCNAB3	FRS3
MAD1L1	OSBPL5
IPW	RHOT2
NAT8L	CALB1
OSBPL6	BRINP1
FRAT1	FRAT1
PRDM2	SP5
LRRC37A4P	RPIA
HSBP1L1	HLA-DQB1
PNKD	CASTOR2
NEFH	NR1H2
USP45	TFB2M
CACNA2D2	EEPD1
DNAJC4	SYT3
SETBP1	KCND2
HCN1	MT1JP
FAM78B	HERC2P11
FASTKD1	UCN2
EML6	CDH1
SLC25A37	PDCD1
RAD54B	ZDHHC2
ABCC8	CYBB
NRG1	SLC39A13
NEFM	RGS12
MIR29B2CHG	IRF2BP1
ZNF385D	CD163
SYCP2	HEXIM2
POU6F1	FRAS1
ANKRD42	WBP4
RTKN2	MEGF11
AR	TAL1
GPR158	KCNK2
MAP9	PRR36
KCNK12	RNF113A
FAM71E1	KDELR3
TTC21B	GOLGA2P7
SLCO4A1	IDI2-AS1
TLE2	CCT7
RAB37	SPCS3
HSPA4L	CSF1
ESRRA	CAPN15
CCDC58	TTC36
KCNT1	ZNF275
CDS1	FNDC10
MTFP1	P2RY14
FSTL1	PLEKHG4
DMKN	TCEA3
GAS2	NAE1
FBXO33	TAPBPL
ADAM23	PLTP
VILL	TACO1
RALB	ST8SIA5
GIT2	MEGF10
LRRC38	AUTS2
MIR600HG	ABCC8
ONECUT2	TIGD4
RPS6KA3	ABHD8
CLMP	ADCY10P1
MROH5	NDUFC1
PTPRE	MT1G
NT5M	BICRA
RBBP4	TNFAIP8L2
PLCD4	DNASE1
ASB13	TINCR
LINC01637	GPRIN2
CCNB1IP1	BUD13
RET	C17orf75
MPP7	AVPR2
MAGI3	YIF1B
NKX3-1	TNFSF9
DOK3	EFNA2
CDK14	PPME1
RBFOX3	DNHD1
FAM43A	VEZF1
FBLN7	PDPN
MPP1	AMOTL1
JDP2	MPZL1
EIF4E1B	SCAF1
MRPS30	KAT2A
ACSL6	HPCAL1
STAU2	ATP6V1B2
L2HGDH	CCNE1
ARC	MRPS22
PVALB	STARD5
BCO2	CRH
TIGAR	CSAD
ADCY9	PDK2
CTSZ	PTGES2
RELL2	MT1A
PI4K2A	BOLA3
COX7A1	NDUFAF3
C17orf75	BCKDK
MSRB3	FLJ32255
ST8SIA5	ZNF14
TIFA	ANKRD34C
FAR2	ZDHHC16
FER1L4	RBL2
IFFO1	BDNF
RTN2	AHSA2P
PPARGC1A	USP38
SERTAD4-AS1	KRTAP5-7
ANKH	CCDC115
REEP2	FYN
MGST2	TMEM218
LEPROTL1	PBRM1
PCDH12	RFPL3S
NDRG3	MCF2L
P2RX6	SHARPIN
CHAF1A	DCAF1
ADAM22	SPOUT1
TESC	PVALB
KCNQ5	SSR1
STX1B	IRX1
INPP5F	DHRS9
CCSER1	NRSN1
DEXI	SNRPA
SLC47A1	WLS
HR	RPUSD1
AGO1	BID
TMEM161B-AS1	RTN4R
INA	RARS
RILP	THAP9-AS1
BID	CFAP74
CLGN	CCDC43
PLA2R1	FRG1
GSTT1	FAM129B
OGDHL	CCDC50
CHGA	TENM3
WDPCP	RALGAPB
DEFB131A	SCFD1
MAP3K13	NKAIN2
TRMT9B	CLOCK
NREP	USP37
PLEKHA8	BOD1L2
TMEM132C	VPS54
PPTC7	KAT14
NKX6-3	ATXN1L
FKBP5	GTF2H4
TBC1D30	FILIP1L
SDSL	DDX60
GUCA2B	LRRC6
CREBRF	METTL3
MAST4	CDK5R1
FAM49B	ERCC8
TMEM86B	RAPGEF5
USP31	FAM126A
RAB11FIP5	LOC145783
KLF12	TAC3
CDH7	TAF1B
BOLA3	TSHZ3
IRAK1	FOXD1
SGIP1	ZNF548
BASP1-AS1	FAM50A
CELF2	SRCAP
ZBTB8OS	TMEM74B
STRBP	DLX2
CRABP1	CORO1C
RCAN2	PRSS3
TADA2B	HIGD2B
FNDC10	GBP2
SNHG14	SRR
EEPD1	ANAPC15
CCNI	OAS1
INTS4P1	TTPAL
PANK1	ARPC4
SNTG1	THEMIS2
ZFYVE9	CLK4
DPP8	PDYN
PTPRD-AS1	SCARA5
SLC4A8	BTC
SERPINB9	SMIM19
IL1RAP	TTC37
RRP12	TPRXL
CEP152	RAC1
SLC39A13	MYO5C
TMEM14C	SLC22A7
DESI1	BPNT1
KLF9	MAMLD1
BCL11A	CACNA1H
EPN3	PNLDC1
AIFM3	FOXG1
CLEC2L	PRRX1
SH3BGRL	HMGCLL1
RRM2B	POFUT2
MCF2L-AS1	ATL2
FIZ1	BRD2
SLC35A4	NECTIN1
LRRFIP1	CLCA4
NARS	ARHGDIA
ST3GAL6	ZNF551
TPTE2P6	CTSB
FAM135B	MED14OS
SLC35F3	CCDC177
LPCAT4	CGB1
KBTBD3	C11orf65
FLJ23867	TBRG1
RSPO2	KIF1BP
TRPC3	PSME4
DIS3L2	MPZ
CACNB4	BET1L
MAX	SPACA9
ENTPD4	FAM107A
PCP4L1	CDKL4
GPR161	FAM118B
UGP2	NEMP2
MAPK10	PATE2
RUNDC3B	NFAM1
SLC20A2	RNF212
SOAT1	AACS
CLIP4	RPS6KC1
HSPB6	ZNF486
PRICKLE1	METTL4
RWDD1	LOC149373
NR3C2	PPP6R1
TFB2M	STIM2
FBXO9	GORAB
SUGP2	GABRG3
LOC100294145	STAT2
SHROOM2	TMEM74
ISCA1	SLC36A1
KCNH1	SLC16A7
CDKL1	ULBP2
MRPL34	TCTN2
LOC220729	KCTD4
CMYA5	DLG1
CPLX2	SMC5
PTCHD4	CCNO
ANKRD18DP	RPEL1
CUX1	LOC101927027
MRGPRF	AIMP1
PLEKHM2	AQR
FLT1	PRDM1
CCDC149	GALNTL5
SOD2	DTD1
STARD10	C12orf76
TUBD1	NAB1
ITPKC	THAP2
DACT2	CRYM
MIAT	ZNF488
CEMIP	SLC27A3
TRMT2B	FAM9B
BRSK1	F10
TFAM	INE1
CCR10	LOC100049716
ANKRD16	HOOK3
OCEL1	GEN1
PIM3	ANXA3
ZDHHC2	C2orf40
CAMTA1	ZNF561
PRIM1	KCNIP1
CKMT1B	VSTM1
TAF4B	ALG10B
ADCY1	ZNF521
TMEM223	RAB3D
SLC25A5	SYBU
ZRANB1
TRAF3
GNL1
PSMD12
TMEM35A
LOC728743
TESPA1
SLC25A12
LNP1
ALDH1B1
KCNJ11
KNG1
ATP2B3
HPS1
FBLIM1
APOL2
PLAGL1
SYT3
SMCO4
FAM78A
MOGAT1
MAGEL2
ALDOC
COQ3
SHD
MPC1
PIK3CB
C12orf49
TMEM38A
EIF2A
PTH1R
OR2AK2
GLRX2
TRIM58
ZNF106
ST3GAL6-AS1
CHML
MGARP
PFDN1
MIB2
P2RX6P
BCAS4
GTF3A
HES6
KCNS3
CCL27
SORBS3
ACYP2
ETV6
ELMO3
IQUB
ZNF487
HS6ST2
LRRK2
P3H3
LINC-PINT
VIPR2
KIF5A
VWA5B2
ZNF124
NOP2
FOSL2
AGPAT3
ZFP69B
MTCL1
NKX1-2
RINL
LYNX1
ANKRD20A8P
ADAMTS5
AP1S2
SULT4A1
ADAM9
PLCXD1
MYH7B
ZADH2
FAM92A
DENND1B
ARHGAP44
LARS
TRPM2
PARP3
MCF2L2
DIRAS1
DNAJC25
FLT3
ARMT1
FBXO32
SCAI
RND2
ZNF654
ZNF250
EIF4E2
PCSK1
HAGHL
CTIF
LYSMD2
COL19A1
KCNH6
CACNG2
TRPM3
KLHL20
FAM81A
JAM2
ASAH2
ANO5
LUZP1
TSC22D1
NPIPA8
TRERF1
RNF208
TCOF1
OPRM1
IFI27L2
KLHDC8B
ADIRF
TOX3
ZSCAN18
GPR68
HIST1H2BK
CCBE1
C5orf30
SOX11
PTER
NUDT11
ZBTB44
TINCR
CNMD
LOC93622
IGFBP5
SH3RF1
CMTM8
LOC440434
CCEPR
GTF2F2
GLOD4
PNPLA3
USP12
PRNP
TRIM24
KCNA4
RIPOR2
VASN
WDR86
KIF2A
CHID1
FAM117A
DPYSL5
SNCA
NOL4
ZNF436
MYH7
PSD3
OGT
CNNM4
FOXRED2
CENPW
APAF1
SPPL3
DAPL1
TNFRSF11A
NBDY
CPLX3
SSTR1
PID1
TSPOAP1
VEZT
SIDT2
ARHGAP6
MYADM
HMGCS1
LINC00260
POLR2G
NCAM2
NEURL1B
FKBP1A
RASAL1
PNMT
2022/3/3
SYNPR
C2CD4C
CPNE7
BAIAP3
LMO1
MAGEH1
SMIM29
RSU1
MAOB
DHX58
GRIN3A
TM2D3
KCNN3
TNFAIP2
2022/3/1
FANCL
ZNF831
PKIA
FAM110C
WDR6
CKS1B
RILPL2
DIRAS3
TMEM263
RAP2B
GLRA2
SQLE
LY6H
PEA15
PGM2L1
TECPR2
RRP7A
STUM
DPYSL3
KCNG1
PBX4
LOC101927027
C1R
SCN3B
GGCT
ZNF521
EFCAB1
CXorf57
NECAB2
SHISAL1
ROBO1
TMEM42
CADM1
FAM181A
SCN9A
MMD
KCNMB4
IL13RA2
ZNF226
FABP7
SYT17
UCHL3
CPNE6
COL21A1
ATP2B4
SLC26A11
ZNF706
MOB1B
GDA
DKFZp779M0652
PTPRF
NKAIN2
PLPPR4
KCTD4
PPP4R4
PRKCD
SNX7
ECHDC3
SLA
DNAH5
BIRC3
ASCL2
CD24
GABRA5
CPAMD8
TMEM158
ANKRD6
