# Supplementary material for: Association between gene expression and altered resting-state functional networks in type 2 diabetes
Source: Front Aging Neurosci. 2023 Nov 29;15:1290231. doi: 10.3389/fnagi.2023.1290231 (PMC10716229; doi:10.3389/fnagi.2023.1290231)
Supplement: Supplementary file 3 [file Table_3.XLSX]

## Sheet: Sheet1
Table S2 Biological processes enrichment results of PLS1 gene set
ID	Name	pValue	FDR B&H	Genes from Input	Genes in Annotation
GO:0098660	inorganic ion transmembrane transport	1.291e-09	5.342e-06	65	1098
GO:0099536	synaptic signaling	2.123e-09	5.342e-06	60	986
GO:0098662	inorganic cation transmembrane transport	3.601e-09	5.342e-06	60	1000
GO:0099643	signal release from synapse	4.627e-09	5.342e-06	23	201
GO:0007269	neurotransmitter secretion	4.627e-09	5.342e-06	23	201
GO:0046928	regulation of neurotransmitter secretion	6.73e-09	6.475e-06	18	126
GO:0098655	monoatomic cation transmembrane transport	8.653e-09	6.61e-06	60	1024
GO:0099537	trans-synaptic signaling	9.159e-09	6.61e-06	57	950
GO:0051588	regulation of neurotransmitter transport	1.555e-08	9.123e-06	19	148
GO:0071805	potassium ion transmembrane transport	1.58e-08	9.123e-06	25	250
GO:0006811	monoatomic ion transport	2.57e-08	1.349e-05	76	1482
GO:0006812	monoatomic cation transport	3.43e-08	1.597e-05	67	1248
GO:0030001	metal ion transport	3.813e-08	1.597e-05	60	1067
GO:0034765	regulation of monoatomic ion transmembrane transport	4.118e-08	1.597e-05	40	578
GO:0098916	anterograde trans-synaptic signaling	4.425e-08	1.597e-05	55	943
GO:0007268	chemical synaptic transmission	4.425e-08	1.597e-05	55	943
GO:0034220	monoatomic ion transmembrane transport	5.008e-08	1.701e-05	65	1207
GO:0034762	regulation of transmembrane transport	5.96e-08	1.912e-05	47	752
GO:0016079	synaptic vesicle exocytosis	7.561e-08	2.297e-05	17	131
GO:0043269	regulation of monoatomic ion transport	1.278e-07	3.688e-05	46	747
GO:0006813	potassium ion transport	1.797e-07	4.941e-05	25	283
GO:0006836	neurotransmitter transport	1.998e-07	5.16e-05	24	265
GO:0001505	regulation of neurotransmitter levels	2.056e-07	5.16e-05	25	285
GO:0023061	signal release	5.153e-07	0.0001239	42	685
GO:0099505	regulation of presynaptic membrane potential	1.287e-06	0.0002918	9	42
GO:0099003	vesicle-mediated transport in synapse	1.314e-06	0.0002918	24	294
GO:1902074	response to salt	2.04e-06	0.0004255	32	479
GO:0051592	response to calcium ion	2.064e-06	0.0004255	18	183
GO:0055085	transmembrane transport	3.027e-06	0.0006026	80	1791
GO:0099504	synaptic vesicle cycle	4.922e-06	0.0009471	21	254
GO:1903530	regulation of secretion by cell	7.314e-06	0.001362	44	813
GO:0050804	modulation of chemical synaptic transmission	1.034e-05	0.001865	38	668
GO:0099177	regulation of trans-synaptic signaling	1.069e-05	0.00187	38	669
GO:0051260	protein homooligomerization	1.78e-05	0.003023	19	234
GO:0045055	regulated exocytosis	1.864e-05	0.003075	23	321
GO:0051046	regulation of secretion	2.501e-05	0.00401	45	882
GO:0140352	export from cell	3.175e-05	0.004835	56	1199
GO:0022898	regulation of transmembrane transporter activity	3.182e-05	0.004835	24	355
GO:0032940	secretion by cell	3.446e-05	0.005101	53	1117
GO:1903859	regulation of dendrite extension	3.906e-05	0.005638	7	36
GO:0042391	regulation of membrane potential	4.431e-05	0.006239	32	558
GO:0031338	regulation of vesicle fusion	4.708e-05	0.006471	7	37
GO:0010038	response to metal ion	5.12e-05	0.006874	28	462
GO:0032409	regulation of transporter activity	5.7e-05	0.007478	25	392
GO:0051259	protein complex oligomerization	8.69e-05	0.01102	21	308
GO:0032411	positive regulation of transporter activity	8.782e-05	0.01102	14	158
GO:0046903	secretion	9.294e-05	0.01142	57	1277
GO:0071277	cellular response to calcium ion	0.0001126	0.01354	11	105
GO:1904062	regulation of monoatomic cation transmembrane transport	0.0001316	0.01534	26	438
GO:0032412	regulation of monoatomic ion transmembrane transporter activity	0.0001328	0.01534	22	3
