# Supplementary material for: Association between gene expression and altered resting-state functional networks in type 2 diabetes
Source: Front Aging Neurosci. 2023 Nov 29;15:1290231. doi: 10.3389/fnagi.2023.1290231 (PMC10716229; doi:10.3389/fnagi.2023.1290231)
Supplement: Supplementary file 4 [file Table_4.XLSX]

## Sheet: Sheet1
Table S3 Pathway enrichment results of PLS1 gene set
ID	Name	pValue	FDR B&H	Genes from Input	Genes in Annotation
MM14503	REACTOME NEURONAL SYSTEM	1.841e-11	4.411e-08	35	336
MM14546	REACTOME VOLTAGE GATED POTASSIUM CHANNELS	4.529e-11	5.353e-08	13	41
MM14545	REACTOME POTASSIUM CHANNELS	2.333e-10	1.118e-07	18	99
MM1501	BIOCARTA BARRESTIN PATHWAY	6.697e-06	0.002292	5	11
M668	BIOCARTA BARR MAPK PATHWAY	2.707e-05	0.005405	5	14
MM15277	REACTOME LGI ADAM INTERACTIONS	2.707e-05	0.005405	5	14
MM1489	BIOCARTA BARR MAPK PATHWAY	2.707e-05	0.005405	5	14
M111	BIOCARTA BARRESTIN SRC PATHWAY	7.806e-05	0.01336	5	17
M45519	WP DRAVET SYNDROME	0.0001027	0.01641	6	28
M27018	REACTOME NEUROTOXICITY OF CLOSTRIDIUM TOXINS	0.0001106	0.01656	4	10
M877	REACTOME INTERACTION BETWEEN L1 AND ANKYRINS	0.000187	0.02636	6	31
M27455	REACTOME PHASE 0 RAPID DEPOLARISATION	0.0002248	0.02993	6	32
M27454	REACTOME CARDIAC CONDUCTION	0.000285	0.03593	12	130
