# Supplementary material for: Association between gene expression and altered resting-state functional networks in type 2 diabetes
Source: Front Aging Neurosci. 2023 Nov 29;15:1290231. doi: 10.3389/fnagi.2023.1290231 (PMC10716229; doi:10.3389/fnagi.2023.1290231)
Supplement: Supplementary file 5 [file Table_5.XLSX]

## Sheet: Sheet1
ID	Name	pValue	FDR B&H	Genes from Input	Genes in Annotation
GO:0048704	embryonic skeletal system morphogenesis	2.856e-06	0.008139	16	268
GO:0048701	embryonic cranial skeleton morphogenesis	4.198e-06	0.008139	14	214
GO:0048706	embryonic skeletal system development	5.214e-06	0.008139	17	314
GO:0009887	animal organ morphogenesis	3.47e-05	0.0379	47	1720
GO:1904888	cranial skeletal system development	4.693e-05	0.0379	15	300
GO:0048705	skeletal system morphogenesis	4.856e-05	0.0379	19	450
