# Supplementary material for: Association between gene expression and altered resting-state functional networks in type 2 diabetes
Source: Front Aging Neurosci. 2023 Nov 29;15:1290231. doi: 10.3389/fnagi.2023.1290231 (PMC10716229; doi:10.3389/fnagi.2023.1290231)
Supplement: Supplementary file 6 [file Table_6.XLSX]

## Sheet: Sheet1
ID	Name	pValue	FDR B&H	Genes from Input	Genes in Annotation
M27913	REACTOME NTRK2 ACTIVATES RAC1	4.084e-05	0.04485	3	5
M27864	REACTOME SIGNALING BY NTRK2 TRKB	4.331e-05	0.04485	5	25
